# Supplementary material for: SI ATRP for the Surface Modifications of Optically Transparent Paper Films Made by TEMPO-Oxidized Cellulose Nanofibers
Source: Polymers (Basel). 2022 Feb 26;14(5):946. doi: 10.3390/polym14050946 (PMC8912791; doi:10.3390/polym14050946)
Supplement: Supplementary file 1 [file polymers-14-00946-s001.zip]

Archive with 1 entries (1 files):
- polymers-1606380-supplementary.pdf
